# Supplementary material for: Association between sociodemographic characteristics and knowledge and practice of COVID-19 measures among households in Mombasa and Kilifi County, Kenya
Source: Int Health. 2022 Jul 28;15(3):318–25. doi: 10.1093/inthealth/ihac049 (PMC9384618; doi:10.1093/inthealth/ihac049)
Supplement: ihac049_Supplemental_File [file ihac049_supplemental_file.zip]

Archive with 1 entries (1 files):
- Worksheet_in_E_Lecturer_KEMRI_COVID-19_Manuscript_onSocio_economic_and_knowldge_on_COVID_19.xlsx
