# Supplementary material for: Association between sociodemographic characteristics and knowledge and practice of COVID-19 measures among households in Mombasa and Kilifi County, Kenya
Source: Int Health. 2022 Jul 28;15(3):318–25. doi: 10.1093/inthealth/ihac049 (PMC9384618; doi:10.1093/inthealth/ihac049)
Supplement: ihac049_Supplemental_File [file ihac049_supplemental_file.zip › Worksheet_in_E_Lecturer_KEMRI_COVID-19_Manuscript_onSocio_economic_and_knowldge_on_COVID_19.xlsx]

## Sheet: survey
Is the household head is 18 years and older?
Who is the head of the household?
1.1 Which County is this?
1.2 Which Sub County is this?
1.3 Village Name
2. SOCIO DEMOGRAPHIC CHARACTERISTICS
2.1 Sex of the participant
2.2 Age of the respondent in years.
2.3 What is your marital status?
2.4 What is your religion?
2.5 Level of education or years of schooling did you finished?
2.6 What is your Main employment in the last month?
3. SOCIO- ECONOMIC INFORMATION
3.1 Currently, who are you living with?
3.2 How many people are you leaving with?
3.3 What is the MAIN source of income for your household?
3.4 In the last month, what was the approximate income of your household?
3.5 What is the main source of food for your household?
3.6 What kind of latrine/toilet facility do members of your household usually use?
3.7 Do you share this toilet facility with other households?
3.8 Does your household have?
3.9 Does any member of this household own?
3.10 What type of fuel does your household MAINLY use for cooking?
3.11 The house you live in is?
3.12 How many sleeping rooms are there in the house you live in?
3.13 What quality /type of material is the floor of the house you live in?
4. EXISTING WATER SOURCES
4.1 What is the primary source of water for domestic use in your household?
4.2 Is the water you are receiving enough to satisfy your needs?
4.3 How many liters of domestic water storage capacity do you have?
4.4 Do you pay for your households’ water?
4.5 How much do you pay for the water per 20l jerrycan per day?
4.6 How does your household store drinking water?
4.7 Do you treat the water before use?
4.8 If yes above, what do you do to treat it?
5. HYGIENE
5.1 Do you practice handwashing?
5.2 How often do you wash your hands with soap and running water at home?
5.3 Does the household have soap for handwashing?
5.4 Do you face challenges in accessing soap?
5.5 What challenges do you face?
5.6 How is your access to hand washing with soap now compared to last month?
5.7 When do you and your household members wash hands with soap?
6. COVID-19 RELATED PERCEPTIONS AND PRACTICE
6.1 What information/demonstrations have you received in the past month on WaSH?
6.2 Have you heard about COVID-19?
6.3 Where did you hear about COVID-19?
6.4 Who is at risk of contracting COVID-19?
6.5 What symptoms of Coronavirus do you know/heard of?
6.6 How would you prevent yourself from getting COVID-19?
6.7 What will you do if you suspect you have been infected with COVID-19?
6.8 Do you practice any of the following?
6.9 How often do you stay at home?
6.10 How often do you wear mask while in public places?
6.11 What is your opinion towards washing hands with soap?
6.12 What is your opinion towards staying at home?
6.13 What is your opinion towards wearing mask?
6.14 How easily available is alcohol-based hand sanitizer?
6.15 When do you mostly use hand sanitizer?
6.16 What is the proper way to apply hand sanitizer?
7. SANITATION
7.1 Have you received any awareness training/talk on the following at community level or at health facility?
7.2 How does your household usually dispose of garbage?
7.3 How often do you dispose off your waste?
7.4 Do you wear protective gear when handling waste?
Thank you for your time
End time

## Sheet: choices
list name	name	label	filter
choices_county	Mo	Mombasa
choices_county	Ki	Kilifi
choices_sub_county	Cha	Changamwe	Mo
choices_sub_county	Kis	Kisauni	Mo
choices_sub_county	Mv	Mvita	Mo
choices_sub_county	Kil	Kilifi	Ki
choices_sub_county	Mal	Malindi	Ki
choices_sub_county	Kal	Kaloleni	Ki
choices_village	Kha	Khamisi	Cha
choices_village	Bam	Bamburi	Kis
choices_village	Mwa	Mwakirunge	Kis
choices_village	Mau	Maunguja	Kis
choices_village	Sha	Shanzu	Kis
choices_village	Old	Old town	Mv
choices_village	Tono	Tononoka	Mv
choices_village	Ban	Banda la salama	Kil
choices_village	Pin	Pingilikani	Kil
choices_village	Kit	Kitsoeni	Kil
choices_village	Kiz	Kizingo	Kil
choices_village	Ng'	Ng'ombeni	Kil
choices_village	Kaw	Kawala/Kadzonzo	Kal
choices_village	Mny	Mnyenzani	Kal
choices_village	Chi	Chivara	Kal
choices_village	Mwap	Mwapula	Kal
choices_village	Mda	Mdangarani	Kal
choices_village	Vin	Vinagoni	Kal
choices_village	Vya	Vyambani	Kal
choices_village	Mako	Makongeni	Mal
choices_village	Gir	Girimacha	Mal
choices_village	Msab	Msabaha	Mal
choices_village	Mad	Madunguni	Mal
choices_village	Mon	Mongotini	Mal
choices_village	Mali	Malimo	Mal
choices_village	Chem	Chembe Kibabamche	Mal
choices_village	Mbar	Mbaraka Chembe	Mal
choices_village	Mbw	Mbwaka/Kikomani	Mal
choices_hh	Yes	Yes
choices_hh	No	No
choices_headofhousehold	1	Adult Male
choices_headofhousehold	2	Adult Female
choices_headofhousehold	3	Elderly Male
choices_headofhousehold	4	Elderly Female
choices_consent	Yes	Yes
choices_consent	No	No
choices_sex	male	Male
choices_sex	female	Female
choices_maritalstatus	1	Single
choices_maritalstatus	2	Married(monogamous)
choices_maritalstatus	3	Married(Polygamous)
choices_maritalstatus	4	Separated
choices_maritalstatus	5	Divorced
choices_maritalstatus	6	Widowed
choices_maritalstatus	7	Co-habiting(not married but live with a patner)
choices_religion	1	Islam
choices_religion	2	Christian
choices_religion	3	Hindu
choices_levelofeducation	1	None
choices_levelofeducation	2	Primary education 1-4 years
choices_levelofeducation	3	Primary education 5-8 years
choices_levelofeducation	4	Secondary education 9-12 years
choices_levelofeducation	5	Secondary education 13-14 years
choices_levelofeducation	6	University education>14 years
choices_levelofeducation	7	Adult education
choices_occu	1	Student
choices_occu	2	Employed
choices_occu	3	Casual worker
choices_occu	4	Housewife
choices_occu	5	Business
choices_occu	6	Farmer
choices_occu	7	Unemployed
choices_livingwith	1	Alone
choices_livingwith	2	Parents
choices_livingwith	3	Spouse
choices_livingwith	4	Children
choices_livingwith	6	Friends
choices_mainincome	1	Formal employment
choices_mainincome	2	Small scale farming
choices_mainincome	3	Farming and selling of produce
choices_mainincome	4	Small business, self employed
choices_mainincome	5	Petty trade
choices_mainincome	6	Casual/informal labor
choices_mainincome	7	Relatives/remittances
choices_mainincome	8	Welfare/NGO support
choices_mainincome	9	Begging
choices_income	1	<2999
choices_income	2	3000-5999
choices_income	3	6000-8999
choices_income	4	9000-11999
choices_income	5	12000-14999
choices_income	6	15000-129999
choices_income	7	13000-14999
choices_income	8	>15000
choices_foodsource	1	Purchase(market/grocery store)
choices_foodsource	2	Household farm/garden
choices_foodsource	3	Relatives and friends
choices_foodsource	4	Welfare/NGO support
choices_foodsource	96	No Known Source
choices_latrinefacilities	1	Flush or pour flush toilet
choices_latrinefacilities	2	Pit latrine
choices_latrinefacilities	3	Bucket toilet
choices_latrinefacilities	4	Hanging toilet/hanging latrine
choices_latrinefacilities	5	No facility/bush/field
choices_sharelatrines	Yes	Yes
choices_sharelatrines	No	No
choices_owneditems	1	Clock/watch
choices_owneditems	2	Electricity
choices_owneditems	3	Radio
choices_owneditems	4	Television
choices_owneditems	5	Mobile telephone
choices_owneditems	6	Fixed telephone
choices_owneditems	7	Refrigerator
choices_owneditems	8	Solar panel
choices_householdowntems	1	Bicycle
choices_householdowntems	2	Motorcycle/scooter
choices_householdowntems	3	Animal-drawn cart
choices_householdowntems	4	Car/truck
choices_householdowntems	5	Boat with motor
choices_mainsourceoffuel	1	Firewood
choices_mainsourceoffuel	2	Charcol
choices_mainsourceoffuel	3	Kerosine
choices_mainsourceoffuel	4	Electricity
choices_mainsourceoffuel	5	Gas
choices_house	1	Rented
choices_house	2	Live in without paying rent
choices_house	3	Owned
choices_house	4	Squatter
choices_noofsleepingrooms	1	Zero
choices_noofsleepingrooms	2	One sleeping room
choices_noofsleepingrooms	3	Two sleeping rooms
choices_noofsleepingrooms	4	Three or more sleeping rooms.
choices_housequality	1	Finished floor with sand, carpet, tiles, ceramic tiles
choices_housequality	2	Cement, concrete, raw wood,
choices_housequality	3	None, earth, dung Wood
choices_sourceofwater	1	Stream/River/Pond
choices_sourceofwater	2	Rainwater collection
choices_sourceofwater	3	Public Water Kiosk
choices_sourceofwater	4	Borehole
choices_sourceofwater	5	Piped water
choices_enoughwater	Yes	Yes
choices_enoughwater	No	No
choices_payforwater	Yes	Yes
choices_payforwater	No	No
choices_waterstorage	1	No separation between drinking, cooking and washing water
choices_waterstorage	2	In a jar with cover
choices_waterstorage	3	In a jar without cover
choices_treatwater	Yes	Yes
choices_treatwater	No	No
choices_treatwateryes	1	Let it stand and settle
choices_treatwateryes	2	Filtering (ceramic, composite etc)
choices_treatwateryes	3	Strain through a cloth
choices_treatwateryes	4	Boiling
choices_treatwateryes	5	Putting chlorine
choices_treatwateryes	6	Solar disinfection
choices_handwashing	Yes	Yes
choices_handwashing	No	No
choices_handwashingfrequency	1	Never
choices_handwashingfrequency	2	1-2 times
choices_handwashingfrequency	3	3-5 times
choices_handwashingfrequency	4	6 or more times
choices_soappresence	1	Yes
choices_soappresence	2	Yes(did not see soap)
choices_soappresence	3	No
choices_soapaccess	Yes	Yes
choices_soapaccess	No	No
choices_challangesinsoapaccess	1	Soap is not available
choices_challangesinsoapaccess	2	Other needs are prioritized
choices_challangesinsoapaccess	3	Soap is too expensive
choices_challangesinsoapaccess	4	Use an alternative/other
choices_accesssoap	1	Better
choices_accesssoap	2	Same
choices_accesssoap	3	Worse
choices_accesssoap	4	Unsure
choices_handwashingwithsoap	1	At prayer times
choices_handwashingwithsoap	2	Before meal times
choices_handwashingwithsoap	3	After meal times
choices_handwashingwithsoap	4	Before bed
choices_handwashingwithsoap	5	Before cooking
choices_handwashingwithsoap	6	Before start of eating
choices_handwashingwithsoap	7	After returning home from the market/town
choices_handwashingwithsoap	8	After leaving the latrine
choices_information	1	Use of water tab/chlorine
choices_information	2	Safe storage of household water
choices_information	3	Hand washing with soap
choices_information	4	Use of alcohol-based hand sanitizer
choices_information	5	Child hand washing
choices_information	6	Disposal of masks
choices_information	7	Disposal of household waste
choices_information	8	Cleaning latrines
choices_information	9	Disposal of child faece
choices_information	10	Menstrual hygiene
choices_information	11	Other
choices_heardaboutCOVID	Yes	Yes
choices_heardaboutCOVID	No	No
choices_sourceofinformationcovid	1	TV
choices_sourceofinformationcovid	2	Radio
choices_sourceofinformationcovid	3	Newspaper
choices_sourceofinformationcovid	4	Health Facility/CHW/CHV
choices_sourceofinformationcovid	5	Billboard
choices_sourceofinformationcovid	6	Social Media(Facebook, Twitter,WhatsApp)
choices_whoatrisk	1	Children
choices_whoatrisk	2	Women
choices_whoatrisk	3	Men
choices_whoatrisk	4	Youth/Adolescents
choices_whoatrisk	5	Elderly over 50 years
choices_whoatrisk	6	Pregnant Women
choices_whoatrisk	7	People with HIV
choices_whoatrisk	8	People with Diabetes
choices_whoatrisk	9	People with Blood pressure
choices_whoatrisk	10	People with TB
choices_whoatrisk	11	People in Cold Countries
choices_symptoms	1	High fever
choices_symptoms	2	Sore throat
choices_symptoms	3	Dry cough
choices_symptoms	4	Fatigue/Tiredness
choices_symptoms	5	Running Nose
choices_symptoms	6	Difficulty Breathing
choices_symptoms	7	Diarrhea
choices_symptoms	8	Headache
choices_prevention	1	Wear Mask
choices_prevention	2	Wash Hand with soap and running water
choices_prevention	3	Use hand Sanitizer
choices_prevention	4	Do not shake hand
choices_prevention	5	Do not touch face
choices_prevention	6	Stay home
choices_prevention	7	Go upcountry
choices_prevention	8	Drink Alcohol/Chew Miraa
choices_prevention	9	Get tested for Coronavirus
choices_prevention	10	Stand 1.5 meter away from other people
choices_prevention	11	Avoid public transport/travelling
choices_prevention	12	Avoid a place with a lot of people
choices_infected	1	Go to hospital
choices_infected	2	Wear mask always
choices_infected	3	Quarantine yourself
choices_infected	4	Isolate yourself
choices_practice	1	Hand washing with soap
choices_practice	2	Staying at home
choices_practice	3	Wearing of Mask
choices_practice	4	Report cases to the nearest authority
choices_stayhome	1	Never
choices_stayhome	2	Rarely
choices_stayhome	3	Sometimes
choices_stayhome	4	Often
choices_stayhome	5	Always
choices_mask	1	Never
choices_mask	2	Rarely
choices_mask	3	Sometimes
choices_mask	4	Often
choices_mask	5	Always
choices_washinghandswithsoap	1	Dislike extremely
choices_washinghandswithsoap	2	Dislike very much
choices_washinghandswithsoap	3	Neither like or dislike
choices_washinghandswithsoap	4	Like very much
choices_washinghandswithsoap	5	Like extremely
choices_stayinghome	1	Dislike extremely
choices_stayinghome	2	Dislike very much
choices_stayinghome	3	Neither like or dislike
choices_stayinghome	4	Like very much
choices_stayinghome	5	Like extremely
choices_wearingmask	1	Dislike extremely
choices_wearingmask	2	Dislike very much
choices_wearingmask	3	Neither like or dislike
choices_wearingmask	4	Like very much
choices_wearingmask	5	Like extremely
choices_accessingsanitizer	1	Not available
choices_accessingsanitizer	2	Occassionally available
choices_accessingsanitizer	3	Always available
choices_usesanitizer	1	Not at all
choices_usesanitizer	2	When I go to the market
choices_usesanitizer	3	At work place
choices_applyingsanitizer	1	Rubbing across the entire surface area of the hands only
choices_applyingsanitizer	2	Rubbing across the entire hand surface area and applying beneath the fingernails
choices_awarenesstalk	1	None
choices_awarenesstalk	2	Hygiene
choices_awarenesstalk	3	Handwashing
choices_awarenesstalk	4	Water use
choices_awarenesstalk	5	Soap use
choices_garbagedisposal	1	Collected by formal service provider
choices_garbagedisposal	2	Collected by informal service provider
choices_garbagedisposal	3	Disposed of in designated waste disposal area
choices_garbagedisposal	4	Disposed of within household yard or plot
choices_garbagedisposal	5	Buried or burned
choices_frequencyofwastedisposall	1	Daily
choices_frequencyofwastedisposall	2	More than twice a week
choices_frequencyofwastedisposall	3	Weekly
choices_frequencyofwastedisposall	4	Bi-weekly
choices_protectivegear	Yes	Yes
choices_protectivegear	No	No

## Sheet: settings
form_title	form_id	submission_url	default_language
Household Study Tools	resilient	https://docs.google.com/spreadsheets/d/1rElRgSn2-xxVYwkVzeU5d22IgyMqnm2JKqilunC01tI/edit?usp=sharing	English
